# Supplementary material for: ARID1A Deficiency Regulates Anti-Tumor Immune Response in Esophageal Adenocarcinoma
Source: Cancers (Basel). 2023 Nov 12;15(22):5377. doi: 10.3390/cancers15225377 (PMC10670331; doi:10.3390/cancers15225377)
Supplement: Supplementary file 1 [file cancers-15-05377-s001.zip]

Archive with 1 entries (1 files):
- cancers-2693710-supplementary.pdf
